# Supplementary material for: Remote Recognition of Moving Behaviors for Captive Harbor Seals Using a Smart-Patch System via Bluetooth Communication
Source: Micromachines (Basel). 2021 Mar 4;12(3):267. doi: 10.3390/mi12030267 (PMC7999431; doi:10.3390/mi12030267)
Supplement: Supplementary file 1 [file micromachines-12-00267-s001.zip]

Archive with 1 entries (1 files):
- micromachines-1058059-supplementary.mp4
